# Supplementary material for: Microwave-Assisted Optimization of Polyvinyl Alcohol Cryogel (PVA-C) Manufacturing for MRI Phantom Production
Source: Bioengineering (Basel). 2025 Feb 10;12(2):171. doi: 10.3390/bioengineering12020171 (PMC11851462; doi:10.3390/bioengineering12020171)
Supplement: Supplementary file 1 [file bioengineering-12-00171-s001.zip]

Archive with 1 entries (1 files):
- bioengineering-3389608-supplementary.xlsx
