# Supplementary material for: Microwave-Assisted Optimization of Polyvinyl Alcohol Cryogel (PVA-C) Manufacturing for MRI Phantom Production
Source: Bioengineering (Basel). 2025 Feb 10;12(2):171. doi: 10.3390/bioengineering12020171 (PMC11851462; doi:10.3390/bioengineering12020171)
Supplement: Supplementary file 1 [file bioengineering-12-00171-s001.zip › bioengineering-3389608-supplementary.xlsx]

## Sheet: T1 and T2
Values for T1 and T2 (+CL)
Nr. of ROI	CM					MWM
	T1 [ms]	T1_CI [ms]	T2 [ms]	T2_CI [ms]		T1 [ms]	T1_CI [ms]	T2 [ms]	T2_CI [ms]		Info:
1	1287	52	161	4		1408	83	189	3		For clarity, the data were summarized by batch in the brief report (Table 1).
2	1272	50	157	4		1386	94	193	2		The raw data for alll samples are listed here.
3	1364	49	172	4		1488	72	194	3
4	1180	65	173	4		1366	94	184	3		For each methodology (MWM/CM):
5	1180	65	152	5		1481	74	192	5		Two PVA-C samples were prepared from each batch.
6	1216	64	153	5		1484	78	193	6		Each sample was analyzed with 4 ROIS
7	1274	51	160	4		1430	80	198	4		1 Batch=8 ROIs
8	1255	50	155	4		1506	71	188	4
9	1537	65	188	4		1409	81	187	4		14 Batches = 28 samples
10	1507	82	179	4		1470	85	186	4		28 Samples * 4 ROIs/p. sample = 112
11	1506	66	168	4		1395	84	189	4
12	1477	86	156	5		1509	73	188	6
13	1476	72	167	5		1361	64	189	4
14	1489	82	166	7		1366	52	174	5
15	1469	77	173	3		1378	54	184	6
16	1470	82	166	3		1385	44	170	6
17	1409	77	165	3		1374	60	186	4
18	1454	98	166	3		1346	58	176	4
19	1424	77	155	3		1359	55	174	4
20	1516	74	157	4		1358	59	184	5
21	1387	58	164	3		1366	51	175	6
22	1354	62	158	3		1357	53	174	6
23	1403	64	147	3		1377	54	179	5
24	1395	64	147	3		1456	53	184	5
25	1344	65	150	4		1406	62	184	5
26	1379	59	153	4		1459	53	174	6
27	1414	65	164	5		1371	70	186	6
28	1463	68	166	2		1393	55	175	7
29	1377	30	163	3		1498	69	194	8
30	1376	26	161	4		1480	79	188	8
31	1414	33	179	4		1537	52	193	6
32	1369	27	174	3		1483	77	184	8
33	1303	24	152	4		1539	54	193	7
34	1302	33	157	5		1559	55	193	8
35	1355	30	162	3		1488	65	193	5
36	1350	24	156	3		1552	54	191	7
37	1579	53	188	9		1508	66	184	8
38	1552	66	183	9		1530	63	182	5
39	1548	51	167	6		1521	59	192	8
40	1517	73	154	6		1606	54	189	8
41	1522	51	164	7		1470	46	188	3
42	1558	57	166	7		1456	49	175	4
43	1534	53	173	7		1468	41	184	5
44	1532	60	166	6		1461	42	168	5
45	1531	51	166	5		1416	51	185	3
46	1569	59	164	5		1413	43	174	3
47	1524	53	152	5		1456	49	176	3
48	1602	52	157	4		1455	54	182	3
49	1493	40	163	2		1476	40	176	5
50	1456	52	156	2		1457	50	175	5
51	1489	46	152	2		1419	49	177	7
52	1510	39	154	3		1506	34	181	7
53	1413	50	157	3		1492	46	184	5
54	1483	41	157	3		1521	31	174	5
55	1522	39	165	3		1523	32	183	5
56	1515	45	169	4		1518	31	173	5
57	1353	35	159	3		1435	76	188	8
58	1331	33	158	4		1407	85	185	7
59	1381	34	175	6		1498	68	189	5
60	1357	35	170	3		1403	86	181	7
61	1289	31	154	3		1487	69	193	8
62	1287	39	155	4		1506	70	190	7
63	1376	32	159	4		1507	62	196	7
64	1369	29	158	3		1523	64	192	7
65	1536	62	187	9		1461	78	186	7
66	1524	75	183	10		1500	84	181	5
67	1505	64	165	6		1493	73	191	8
68	1468	79	154	6		1565	71	192	8
69	1510	56	164	7		1403	55	187	3
70	1527	63	162	7		1377	49	167	3
71	1491	64	171	7		1396	49	181	4
72	1447	83	163	6		1396	45	168	5
73	1491	63	166	6		1466	46	182	3
74	1461	89	161	6		1396	48	171	3
75	1476	68	152	5		1380	53	171	3
76	1535	70	154	4		1383	51	178	3
77	1428	52	161	2		1387	48	176	4
78	1402	55	156	3		1398	49	178	4
79	1440	57	151	2		1407	54	173	7
80	1467	50	151	2		1468	45	177	7
81	1379	58	154	3		1433	58	179	5
82	1413	49	154	2		1401	55	167	7
83	1433	60	164	3		1474	49	181	6
84	1455	59	166	3		1453	48	171	6
85	1258	60	158	4		1367	94	197	4
86	1225	63	154	4		1352	103	189	4
87	1310	59	166	5		1463	81	195	8
88	1252	61	168	4		1329	106	183	4
89	1177	64	150	4		1411	86	191	5
90	1198	68	146	4		1450	87	189	6
91	1284	58	160	3		1418	84	195	5
92	1283	52	154	4		1478	78	186	5
93	1471	83	185	5		1395	91	187	4
94	1477	89	178	5		1374	104	183	4
95	1421	86	166	4		1425	86	183	5
96	1378	97	154	5		1480	89	190	6
97	1395	84	166	4		1335	73	184	4
98	1450	87	163	7		1311	67	169	5
99	1410	85	171	3		1341	65	181	6
100	1375	96	163	3		1333	60	165	6
101	1376	89	164	3		1348	71	183	4
102	1354	107	162	3		1334	64	173	4
103	1390	87	153	3		1314	67	169	4
104	1474	87	153	5		1321	67	178	5
105	1359	72	162	3		1333	63	171	6
106	1340	70	158	4		1337	61	175	7
107	1387	71	147	3		1370	60	174	4
108	1390	69	146	4		1388	58	180	6
109	1327	73	151	4		1368	72	179	4
110	1342	70	153	4		1405	54	170	6
111	1375	74	164	4		1377	68	185	6
112	1389	74	164	6		1370	60	173	7

## Sheet: E
Values for E
Nr. of measurement	CM [kPa]	MWM [kPa]		Info:
1	2.29979	2.19634		Four measurements were carried out per sample.
2	2.63401	2.45099		Depending on whether a sample had air inclusions, these were removed.
3	2.68972	2.40324
4	2.60218	2.48282
5	2.44303	2.6738
6	2.54648	2.8807
7	2.55444	2.83296
8	2.57831	2.94437
9	2.33162	2.14859
10	2.29183	2.43507
11	2.33958	2.56239
12	2.33958	2.56239
13	2.29979	2.54648
14	2.45894	2.75338
15	2.42711	2.8807
16	2.51465	2.91254
17	3.13535	2.14859
18	2.87275	2.38732
19	2.79317	2.32366
20	2.83296	2.4669
21	2.28387	2.11676
22	2.33162	2.10085
23	2.32366	2.11676
24	2.35549	2.08493
25	2.37141	2.10085
26	2.43507	2.26
27	2.48282	2.24408
28	2.49873	2.21225
29	2.11676	1.89394
30	2.26	2.33958
31	2.08493	2.22817
32	2.27592	2.11676
33	2.30775	2.26
34	2.37141	2.38732
35	2.33958	2.45099
36	2.32366	2.48282
37	2.0531	2.62606
38	2.0531	2.92845
39	2.21225	2.91254
40	2.19634	2.89662
41	1.97352	2.22817
42	2.24408	2.48282
43	2.24408	2.56239
44	2.24408	2.68972
45	2.03718	2.30775
46	2.27592	2.64197
47	2.38732	2.48282
48	2.35549	2.70563
49	2.35549	2.08493
50	2.37141	2.4669
51	2.30775	2.54648
52	2.41916	2.53056
53	2.14859	2.30775
54	2.30775	2.40324
55	2.35549	2.40324
56	2.32366	2.40324
57	1.8462	2.41916
58	2.03718	2.80113
59	2.08493	2.81704
60	2.11676	2.84887
61	1.94169	2.30775
62	2.11676	2.45099
63	2.13268	2.57831
64	2.18042	2.64197
65	1.87803	2.33958
66	2.03718	2.57831
67	2.0531	2.53056
68	2.10085	2.61014
69		2.30775
70		2.48282
71		2.37141
72		2.45099
73		2.40324
74		2.35549
75		2.24408
76		2.32366
77		2.18042
78		2.26
79		2.48282
80		2.53056
81		2.37141
82		2.64197
83		2.59423
84		2.75338
85		2.61014
86		2.61014
87		2.6738
88		2.64197
89		2.26
90		2.18042
91		2.11676
92		2.22817
93		2.32366
94		2.35549
95		2.29183
96		2.4669
